# Supplementary material for: Assessment of Different Niosome Formulations for Optogenetic Applications: Morphological and Electrophysiological Effects
Source: Pharmaceutics. 2023 Jul 1;15(7):1860. doi: 10.3390/pharmaceutics15071860 (PMC10384779; doi:10.3390/pharmaceutics15071860)
Supplement: Supplementary file 1 [file pharmaceutics-15-01860-s001.zip]

Archive with 1 entries (1 files):
- pharmaceutics-2375563-supplementary.pdf
